# Supplementary material for: Mitochondria-targeting Cu3VS4 nanostructure with high copper ionic mobility for photothermoelectric therapy
Source: Sci Adv. 2023 Nov 1;9(44):eadi9980. doi: 10.1126/sciadv.adi9980 (PMC10619935; doi:10.1126/sciadv.adi9980)
Supplement: Supplementary file 2 — Movie S1 [file sciadv.adi9980_movie_s1.zip]

Archive with 1 entries (1 files):
- adi9980_Movie_S1.mp4
